# Supplementary material for: Pistacia lentiscus L. Distilled Leaves as a Potential Cosmeceutical Ingredient: Phytochemical Characterization, Transdermal Diffusion, and Anti-Elastase and Anti-Tyrosinase Activities
Source: Molecules. 2022 Jan 27;27(3):855. doi: 10.3390/molecules27030855 (PMC8838631; doi:10.3390/molecules27030855)
Supplement: Supplementary file 1 [file molecules-27-00855-s001.zip]

Archive with 1 entries (1 files):
- molecules-1516108-supplementary.pdf
